# Supplementary material for: Three New Mitochondrial Genomes of Semisulcospiridae J. P. E. Morrison, 1952 (Caenogastropoda: Cerithioidea) from China and Insights into Their Phylogenetic Position
Source: Genes (Basel). 2025 Dec 12;16(12):1488. doi: 10.3390/genes16121488 (PMC12732848; doi:10.3390/genes16121488)
Supplement: Supplementary file 1 [file genes-16-01488-s001.zip]

Archive with 2 entries (2 files):
- Suppl. file S1.txt
- Suppl. file S2.xlsx
