# Supplementary material for: Three New Mitochondrial Genomes of Semisulcospiridae J. P. E. Morrison, 1952 (Caenogastropoda: Cerithioidea) from China and Insights into Their Phylogenetic Position
Source: Genes (Basel). 2025 Dec 12;16(12):1488. doi: 10.3390/genes16121488 (PMC12732848; doi:10.3390/genes16121488)
Supplement: Supplementary file 1 [file genes-16-01488-s001.zip › Suppl. file S2.xlsx]

## Sheet: Table S1
Table S1 The Blast results of mtgenome, COX1 and 16S (Top 10 blast results are shown)
queryAcc	subjectAcc	specise	identity	alignmentLength	mismatches	gapOpens	qStart	qEnd	sStart	sEnd	evalue	bitScore
RTM11-mt	OR567887.1	Koreoleptoxis friniana	100	6086	0	0	35	6120	6086	1	0	11239
RTM11-mt	OR567887.1	Koreoleptoxis friniana	99.884	9447	8	2	6121	15567	15474	6031	0	17381
RTM11-mt	NC_084162.1	Koreoleptoxis friniana	99.362	9409	56	4	6121	15527	15544	6138	0	17040
RTM11-mt	NC_084162.1	Koreoleptoxis friniana	98.988	6125	57	4	1	6120	6125	1	0	10962
RTM11-mt	NC_023364.1	Semisulcospira libertina	94.693	9421	469	22	6121	15524	15432	6026	0	14598
RTM11-mt	NC_023364.1	Semisulcospira libertina	94.201	6018	337	8	107	6120	6010	1	0	9169
RTM11-mt	LC864604.1	Semisulcospira niponica	92	50	3	1	15320	15368	55	6	1.83e-05	69.4
RTM11-mt	AY010522.1	Semisulcospira calculus	91.575	1448	89	20	9588	11012	1	1438	0	1967
RTM11-mt	PQ334808.1	Koreoleptoxis amurensis	90.833	120	9	2	11592	11711	6047	6164	1.06e-32	159
RTM11-mt	NC_084289.1	Eunaticina papilla	90.196	51	4	1	14860	14910	14541	14590	0.000237	65.8
RTM11-COX1CDS	OR567887.1	Koreoleptoxis friniana	100	1533	0	0	1	1533	1	1533	0	2832
RTM11-COX1CDS	MK969058.1	Koreoleptoxis friniana	99.473	759	4	0	109	867	1	759	0	1380
RTM11-COX1CDS	MK969049.1	Koreoleptoxis friniana	99.465	747	4	0	121	867	1	747	0	1358
RTM11-COX1CDS	MK969047.1	Koreoleptoxis friniana	99.344	762	5	0	106	867	1	762	0	1380
RTM11-COX1CDS	NC_084162.1	Koreoleptoxis friniana	99.217	1533	12	0	1	1533	1	1533	0	2765
RTM11-COX1CDS	MK969042.1	Koreoleptoxis friniana	99.209	759	6	0	109	867	1	759	0	1369
RTM11-COX1CDS	MK969067.1	Hua bicintus	95.669	762	33	0	106	867	1	762	0	1225
RTM11-COX1CDS	NC_023364.1	Semisulcospira libertina	94.129	1533	90	0	1	1533	1	1533	0	2333
RTM11-COX1CDS	PQ334808.1	Koreoleptoxis amurensis	90.15	1533	151	0	1	1533	1	1533	0	1995
RTM11-COX1CDS	NC_046494.1	Koreoleptoxis nodifila	89.824	1533	156	0	1	1533	9601	11133	0	1967
RTM11-l-rRNA	OR567887.1	Koreoleptoxis friniana	100	1395	0	0	1	1395	11831	10437	0	2577
RTM11-l-rRNA	NC_084162.1	Koreoleptoxis friniana	99.355	1396	8	1	1	1395	11901	10506	0	2527
RTM11-l-rRNA	NC_023364.1	Semisulcospira libertina	95.86	1401	51	5	1	1395	11788	10389	0	2259
RTM11-l-rRNA	MK251619.1	Koreoleptoxis amurensis	92.937	807	43	12	376	1177	2	799	0	1162
RTM11-l-rRNA	FJ471497.1	Koreoleptoxis amurensis	92.848	811	44	12	373	1178	1	802	0	1166
RTM11-l-rRNA	FJ471498.1	Koreoleptoxis amurensis	92.848	811	44	12	373	1178	1	802	0	1164
RTM11-l-rRNA	MK098358.1	Koreoleptoxis tegulata	92.379	866	50	14	339	1196	9	866	0	1219
RTM11-l-rRNA	PQ334808.1	Koreoleptoxis amurensis	91.867	1414	85	19	1	1394	11941	10538	0	1947
RTM11-l-rRNA	HM486119.1	Semisulcospira libertina	91.469	844	59	11	364	1200	2	839	0	1147
RTM11-l-rRNA	FJ471502.1	Semisulcospira tegulata	91.439	806	63	6	375	1178	3	804	0	1101
SEM-A1-mt	OR978594.1	Dolomena robusta	97.619	42	0	1	15291	15331	1079	1120	5.11e-06	71.3
SEM-A1-mt	NC_050662.1	Tanea lineata	95.455	44	1	1	15288	15330	13538	13581	1.84e-05	69.4
SEM-A1-mt	LC864581.1	Semisulcospira rugosa	92.857	42	3	0	15469	15510	47	6	0.003	62.1
SEM-A1-mt	NC_046596.1	Mammilla kurodai	91.667	48	1	2	15288	15332	13675	13722	0.000855	63.9
SEM-A1-mt	MN596871.1	Mammilla mammata	91.667	48	1	2	15288	15332	13666	13713	0.000855	63.9
SEM-A1-mt	NC_085155.1	Hua aristarchorum	90.929	9360	819	28	6248	15593	15675	6332	0	12554
SEM-A1-mt	NC_054277.1	Bufonaria rana	90	50	1	2	272	319	12610	12563	0.003	62.1
SEM-A1-mt	NC_085155.1	Hua aristarchorum	89.075	5986	650	2	246	6228	5985	1	0	7428
SEM-A1-mt	AY010523.1	Juga nigrina	88.347	1416	135	22	9707	11104	1	1404	0	1677
SEM-A1-mt	NC_046704.1	Cryptonatica janthostoma	85.16	438	48	16	9269	9700	4210	4636	5.66e-115	433
SEM-A1-COX1CDS	MK251701.1	Hua textoria	99.479	768	4	0	106	873	1	768	0	1397
SEM-A1-COX1CDS	MK969005.1	Hua textrix	99.473	759	4	0	109	867	1	759	0	1380
SEM-A1-COX1CDS	MK969107.1	Hua textrix	98.425	762	12	0	106	867	1	762	0	1341
SEM-A1-COX1CDS	NC_085155.1	Hua aristarchorum	90.346	1533	148	0	1	1533	1	1533	0	2012
SEM-A1-COX1CDS	NC_037771.1	Semisulcospira coreana	85.752	1530	216	2	1	1529	1	1529	0	1616
SEM-A1-COX1CDS	LC864574.1	Semisulcospira libertina	85.742	1529	218	0	1	1529	9458	10986	0	1616
SEM-A1-COX1CDS	HM016256.1	Juga silicula silicula	85.591	1388	200	0	39	1426	1	1388	0	1458
SEM-A1-COX1CDS	HM016250.1	Juga (Calibasis) sp. 7 DC-2011	85.571	1393	201	0	39	1431	1	1393	0	1459
SEM-A1-COX1CDS	LC864589.1	Semisulcospira davisi	85.509	1532	222	0	1	1532	9548	11079	0	1600
SEM-A1-COX1CDS	LC864593.1	Semisulcospira arenicola	85.444	1532	223	0	1	1532	10176	11707	0	1594
SEM-A1-l-rRNA	MK251613.1	Hua textoria	99.875	797	1	0	368	1164	1	797	0	1467
SEM-A1-l-rRNA	MK251612.1	Hua textoria	99.376	801	1	4	368	1164	1	801	0	1448
SEM-A1-l-rRNA	MK251610.1	Hua sp. D292	97.616	797	19	0	368	1164	1	797	0	1367
SEM-A1-l-rRNA	MK251609.1	Hua scrupea	97.114	797	22	1	368	1163	1	797	0	1343
SEM-A1-l-rRNA	MK251608.1	Hua scrupea	96.871	799	22	3	368	1163	1	799	0	1334
SEM-A1-l-rRNA	NC_085155.1	Hua aristarchorum	95.855	1375	52	5	1	1373	12026	10655	0	2218
SEM-A1-l-rRNA	MK251646.1	Hua aristarchorum	95.489	798	34	2	368	1164	1	797	0	1273
SEM-A1-l-rRNA	MK251661.1	Hua aristarchorum	95.489	798	33	3	368	1164	1	796	0	1271
SEM-A1-l-rRNA	MK251658.1	Hua aristarchorum	95.363	798	34	3	368	1164	1	796	0	1267
SEM-A1-l-rRNA	MK251660.1	Hua aristarchorum	95.363	798	34	3	368	1164	1	796	0	1266
SEM-B1-mt	LC864604.1	Semisulcospira niponica	95.238	42	2	0	237	278	6	47	6.65e-05	67.6
SEM-B1-mt	NC_050662.1	Tanea lineata	91.489	47	2	2	415	459	13584	13538	0.00086	63.9
SEM-B1-mt	NC_046703.1	Euspira pila	90.909	55	2	3	15428	15482	12497	12548	5.14e-06	71.3
SEM-B1-mt	NC_059924.1	Terebellum terebellum	89.583	48	3	2	15435	15482	12536	12581	0.011	60.2
SEM-B1-mt	NC_082138.1	Mancinella echinata	89.394	66	3	4	15437	15501	15222	15284	8.54e-09	80.5
SEM-B1-mt	PQ334808.1	Koreoleptoxis amurensis	89.256	121	12	1	3907	4026	6169	6049	6.41e-30	150
SEM-B1-mt	AY010523.1	Juga nigrina	89.18	1414	119	23	4644	6033	1404	1	0	1735
SEM-B1-mt	NC_065371.1	Tibia fusus	88.406	69	3	3	398	465	14527	14463	3.07e-08	78.7
SEM-B1-mt	PP101871.1	Echinolittorina melanacme	87.5	64	6	2	400	462	1120	1058	1.43e-06	73.1
SEM-B1-mt	NC_046704.1	Cryptonatica janthostoma	87.218	399	36	14	6040	6432	4636	4247	3.4e-117	440
SEM-B1-COX1CDS	MK969082.1	Hua sp. 1 LD-2019	99.869	762	1	0	106	867	1	762	0	1402
SEM-B1-COX1CDS	MK969071.1	Hua sp. 1 LD-2019	99.738	762	2	0	106	867	1	762	0	1397
SEM-B1-COX1CDS	MK969084.1	Hua sp. 1 LD-2019	99.726	729	2	0	139	867	1	729	0	1336
SEM-B1-COX1CDS	MK969070.1	Hua sp. 1 LD-2019	99.726	729	2	0	139	867	1	729	0	1336
SEM-B1-COX1CDS	MK969086.1	Hua sp. 1 LD-2019	97.361	720	19	0	148	867	1	720	0	1225
SEM-B1-COX1CDS	NC_085155.1	Hua aristarchorum	87.997	1533	184	0	1	1533	1	1533	0	1812
SEM-B1-COX1CDS	NC_037771.1	Semisulcospira coreana	87.022	1518	195	2	1	1517	1	1517	0	1711
SEM-B1-COX1CDS	LC864574.1	Semisulcospira libertina	87.022	1518	195	2	1	1517	9458	10974	0	1711
SEM-B1-COX1CDS	HM016250.1	Juga (Calibasis) sp. 7 DC-2011	86.648	1393	186	0	39	1431	1	1393	0	1543
SEM-B1-COX1CDS	MK559478.1	Semisulcospira gottschei	86.497	1533	207	0	1	1533	1	1533	0	1685
SEM-B1-l-rRNA	MK251653.1	Hua bailleti	92.115	799	55	8	365	1157	1	797	0	1120
SEM-B1-l-rRNA	MK251654.1	Hua bailleti	91.99	799	56	8	365	1157	1	797	0	1114
SEM-B1-l-rRNA	MK251623.1	Hua sp. D256	91.895	802	50	12	365	1157	1	796	0	1107
SEM-B1-l-rRNA	MK251627.1	Hua sp. tc LD-2019	91.885	801	53	9	365	1157	1	797	0	1109
SEM-B1-l-rRNA	MK251625.1	Hua sp. tc LD-2019	91.885	801	52	10	365	1157	1	796	0	1107
SEM-B1-l-rRNA	MK251661.1	Hua aristarchorum	91.865	799	56	8	365	1157	1	796	0	1107
SEM-B1-l-rRNA	MK251622.1	Hua telonaria	91.865	799	54	9	365	1157	1	794	0	1105
SEM-B1-l-rRNA	MK251656.1	Hua bailleti	91.771	802	56	9	365	1157	1	801	0	1107
SEM-B1-l-rRNA	MK251630.1	Hua sp. tc LD-2019	91.771	802	52	11	365	1157	1	797	0	1103
SEM-B1-l-rRNA	MK251655.1	Hua bailleti	91.763	777	55	9	388	1157	1	775	0	1072

## Sheet: Table S2
Table S2 List of 29 sequences used for phylogenetic analysis
Species	Family	Length (bp)	A + T (%)	Accession No.	Reference
Alviniconcha boucheti	Outgroups	15981	67.7	MT123331	(Lee et al. 2020)
Epitonium scalare	Outgroups	15140	69.4	MK251987	(Guo et al. 2019)
Batillaria zonalis	Batillariidae	15748	65.3	MT363252	(Yan et al. 2020b)
Batillaria attramentaria	Batillariidae	16095	65.3	NC_047187	(Group et al. 2019)
Batillaria cumingii	Batillariidae	16100	65.6	MT323103	(Yan et al. 2020a)
Tylomelania sarasinorum	Pachychilidae	16632	65.2	NC_030263	(Hilgers et al. 2016)
Turritella bacillum	Turritellidae	15868	64.8	NC_029717	(Zeng et al. 2016)
Maoricolpus roseus	Turritellidae	15865	63.6	NC_068097	Unpublished
Pseudocleopatra dartevellei	Paludomidae	15368	63.8	NC_045095	(Stelbrink et al. 2019)
Tarebia granifera	Thiaridae	15555	65.4	MZ662113	(Yin et al. 2022)
Melanoides tuberculata	Thiaridae	15821	66.3	MZ321058	(Ling et al. 2022)
Pirenella pupiformis	Potamididae	15779	63.2	LC648322	(Kato et al. 2022)
Cerithidea sinensis	Potamididae	15633	66.8	KY021067	(Xu et al. 2019)
Cerithidea tonkiniana	Potamididae	15617	63.1	MZ168697	(Yang and Deng 2022)
Cerithidea obtusa	Potamididae	15708	63	NC_039951	(Nguyen et al. 2018)
Leptoxis ampla	Pleuroceridae	15591	68.8	KT153076	(Whelan and Strong 2016)
Hua aristarchorum	Semisulcospiridae	15691	65.3	OR522724	(Xu et al. 2024)
Semisulcospira egretta	Semisulcospiridae	15469	62.9	PQ165124	(Xu et al. 2025)
Semisulcospira egretta	Semisulcospiridae	15654	63.2	PQ165125	(Xu et al. 2025)
Semisulcospira gottschei	Semisulcospiridae	16101	66.5	MK559478	(Lee et al. 2019)
Semisulcospira coreana	Semisulcospiridae	15398	65.7	NC_037771	(Kim and Lee 2018)
Koreoleptoxis globus ovalis	Semisulcospiridae	15866	65.1	LC006055	Unpublished
Koreoleptoxis nodifila	Semisulcospiridae	15737	65.8	NC_046494	(Choi et al. 2021)
Koreoleptoxis nodifila	Semisulcospiridae	17030	64.4	KJ696780	Unpublished
Semisulcospira libertina	Semisulcospiridae	15432	66.2	NC_023364	(Zeng et al. 2015)
Koreoleptoxis friniana	Semisulcospiridae	15474	66	OR567887	RTM11
Koreoleptoxis friniana	Semisulcospiridae	15544	66.1	OR522723	RTM09
Hua textrix	Semisulcospiridae	15660	65.3	--	SEM-A1
Hua yangi	Semisulcospiridae	15744	64.8	--	SEM-B1

## Sheet: Table S3
Table S3 Original and TrimAl lengths of 13 PCGs, 2 rRNAs, and 13 PCGsAA sequences
Gene	Original length (bp)		TrimAl length (bp)		Percentage (%)
	DNA	AA	DNA	AA	DNA	AA
ATP6	702	234	648	231	0.923077	0.987179
ATP8	174	58	153	53	0.87931	0.913793
COX1	1533	511	1512	504	0.986301	0.986301
COX2	687	229	675	222	0.982533	0.969432
COX3	783	261	753	253	0.961686	0.969349
CYTB	1146	382	1113	378	0.971204	0.989529
ND1	942	314	927	311	0.984076	0.990446
ND2	1074	358	1050	339	0.977654	0.946927
ND3	351	117	327	108	0.931624	0.923077
ND4	1380	460	1299	453	0.941304	0.984783
ND4L	315	105	258	78	0.819048	0.742857
ND5	1722	574	1587	563	0.921603	0.980836
ND6	555	185	534	164	0.962162	0.886486
12S	1157	/	855	/	0.73898	/
16S	1682	/	1308	/	0.777646	/

## Sheet: Table S4
Table S4 Best partitioning schemes and models based on different datasets for maximum likelihood and Bayesian inference analysis
Dataset	Subset	Subset partitions	Best model
13PCGs12_2R_BI	P1	12s	GTR+F+G4
	P2	16s	GTR+F+G4
	P3	atp6-codon1; nad1-codon1; nad3-codon1; nad4l-codon1	GTR+F+I+G4
	P4	atp6-codon2; nad1-codon2; nad3-codon2	GTR+F+I+G4
	P5	atp8-codon1; nad2-codon1	GTR+F+I+G4
	P6	atp8-codon2	GTR+F+I
	P7	cox1-codon1	GTR+F+I+G4
	P8	cox1-codon2	GTR+F+I
	P9	cox2-codon1; cytb-codon1	GTR+F+I+G4
	P10	cox2-codon2	GTR+F+I+G4
	P11	cox3-codon1	GTR+F+G4
	P12	cox3-codon2; cytb-codon2	GTR+F+I+G4
	P13	nad2-codon2	GTR+F+I+G4
	P14	nad4-codon1; nad5-codon1	GTR+F+I+G4
	P15	nad4-codon2	GTR+F+I+G4
	P16	nad4l-codon2	GTR+F+G4
	P17	nad5-codon2	GTR+F+I+G4
	P18	nad6-codon1	GTR+F+I+G4
	P19	nad6-codon2	GTR+F+G4
13PCGs12_2R_ML	P1	12s	GTR+F+R3
	P2	16s	GTR+F+R3
	P3	atp6-codon1; atp8-codon2; nad1-codon1; nad3-codon1; nad4l-codon1	TIM2+F+I+G4
	P4	atp6-codon2; cox3-codon2; cytb-codon2; nad1-codon2; nad3-codon2; nad4-codon2; nad4l-codon2; nad5-codon2	TVM+F+R3
	P5	atp8-codon1; nad2-codon1; nad6-codon1	TIM2+F+I+G4
	P6	cox1-codon1	TN+F+I+G4
	P7	cox1-codon2; cox2-codon2	TVM+F+I+I+R2
	P8	cox2-codon1; cytb-codon1	TNe+I+G4
	P9	cox3-codon1	TIM2+F+G4
	P10	nad2-codon2; nad6-codon2	GTR+F+G4
	P11	nad4-codon1; nad5-codon1	GTR+F+I+G4
13PCGs12_BI	P1	atp6-codon1; nad1-codon1; nad3-codon1; nad4l-codon1	GTR+F+I+G4
	P2	atp6-codon2; nad1-codon2; nad3-codon2	GTR+F+I+G4
	P3	atp8-codon1; nad2-codon1; nad6-codon1	GTR+F+I+G4
	P4	atp8-codon2	HKY+F+I+G4
	P5	cox1-codon1	GTR+F+I+G4
	P6	cox1-codon2	GTR+F+I
	P7	cox2-codon1; cytb-codon1	GTR+F+I+G4
	P8	cox2-codon2	GTR+F+I+G4
	P9	cox3-codon1	GTR+F+G4
	P10	cox3-codon2; cytb-codon2	GTR+F+I+G4
	P11	nad2-codon2	GTR+F+G4
	P12	nad4-codon1; nad5-codon1	GTR+F+I+G4
	P13	nad4-codon2; nad6-codon2	GTR+F+I+G4
	P14	nad4l-codon2	GTR+F+G4
	P15	nad5-codon2	GTR+F+I+G4
13PCGs12_ML	P1	atp6-codon1; atp8-codon2; nad1-codon1; nad3-codon1; nad4l-codon1	TIM2+F+I+G4
	P2	atp6-codon2; cox2-codon2; cox3-codon2; cytb-codon2; nad1-codon2; nad3-codon2; nad4l-codon2; nad5-codon2	TVM+F+I+I+R2
	P3	atp8-codon1; nad2-codon1; nad6-codon1	TIM2+F+I+G4
	P4	cox1-codon1	TN+F+I+G4
	P5	cox1-codon2	TPM3u+F+I
	P6	cox2-codon1; cytb-codon1	TNe+I+G4
	P7	cox3-codon1	TIM2+F+G4
	P8	nad2-codon2; nad4-codon2; nad6-codon2	GTR+F+G4
	P9	nad4-codon1; nad5-codon1	GTR+F+I+G4
13PCGs123_2R_BI	P1	12s	GTR+F+G4
	P2	16s	GTR+F+G4
	P3	atp6-codon1; nad1-codon1; nad3-codon1; nad4l-codon1	GTR+F+I+G4
	P4	atp6-codon2; nad1-codon2; nad3-codon2	GTR+F+I+G4
	P5	atp6-codon3; nad2-codon3	GTR+F+I+G4
	P6	atp8-codon1; nad2-codon1	GTR+F+I+G4
	P7	atp8-codon2	GTR+F+I
	P8	atp8-codon3	HKY+F+I+G4
	P9	cox1-codon1	GTR+F+I+G4
	P10	cox1-codon2	GTR+F+I
	P11	cox1-codon3; nad1-codon3	GTR+F+I+G4
	P12	cox2-codon1; cytb-codon1	GTR+F+I+G4
	P13	cox2-codon2	GTR+F+I+G4
	P14	cox2-codon3	HKY+F+I+G4
	P15	cox3-codon1	GTR+F+G4
	P16	cox3-codon2; cytb-codon2	GTR+F+I+G4
	P17	cox3-codon3; cytb-codon3; nad5-codon3	GTR+F+I+G4
	P18	nad2-codon2	GTR+F+I+G4
	P19	nad3-codon3	HKY+F+G4
	P20	nad4-codon1; nad5-codon1	GTR+F+I+G4
	P21	nad4-codon2; nad6-codon2	GTR+F+I+G4
	P22	nad4-codon3	GTR+F+I+G4
	P23	nad4l-codon2	GTR+F+G4
	P24	nad4l-codon3; nad6-codon3	GTR+F+I+G4
	P25	nad5-codon2	GTR+F+I+G4
	P26	nad6-codon1	GTR+F+I+G4
13PCGs123_2R_ML	P1	12s	GTR+F+R3
	P2	16s	GTR+F+I+I+R3
	P3	atp6-codon1; atp8-codon2; cox2-codon1; cox3-codon1; cytb-codon1; nad1-codon1; nad4l-codon1	TIM2+F+I+G4
	P4	atp6-codon2; nad1-codon2; nad2-codon2; nad3-codon2; nad4-codon2; nad4l-codon2; nad5-codon2; nad6-codon2	GTR+F+R3
	P5	atp6-codon3; cox1-codon3; nad1-codon3; nad2-codon3	GTR+F+I+G4
	P6	atp8-codon1; nad2-codon1; nad6-codon1	TIM2+F+I+G4
	P7	atp8-codon3	HKY+F+I+G4
	P8	cox1-codon1	TN+F+I+G4
	P9	cox1-codon2; cox2-codon2; cox3-codon2; cytb-codon2	TVM+F+I+I+R2
	P10	cox2-codon3; cox3-codon3; cytb-codon3; nad4-codon3; nad4l-codon3; nad5-codon3; nad6-codon3	GTR+F+I+I+R3
	P11	nad3-codon1; nad4-codon1; nad5-codon1	GTR+F+I+G4
	P12	nad3-codon3	HKY+F+G4
13PCGs123_BI	P1	atp6-codon1; nad1-codon1; nad3-codon1; nad4l-codon1	GTR+F+I+G4
	P2	atp6-codon2; nad1-codon2; nad3-codon2	GTR+F+I+G4
	P3	atp6-codon3; nad2-codon3	GTR+F+I+G4
	P4	atp8-codon1; nad2-codon1	GTR+F+I+G4
	P5	atp8-codon2	HKY+F+I+G4
	P6	atp8-codon3	HKY+F+I+G4
	P7	cox1-codon1	GTR+F+I+G4
	P8	cox1-codon2	GTR+F+I
	P9	cox1-codon3; nad1-codon3	GTR+F+I+G4
	P10	cox2-codon1; cytb-codon1	GTR+F+I+G4
	P11	cox2-codon2	GTR+F+I+G4
	P12	cox2-codon3	GTR+F+I+G4
	P13	cox3-codon1	GTR+F+G4
	P14	cox3-codon2; cytb-codon2	GTR+F+I+G4
	P15	cox3-codon3; cytb-codon3; nad5-codon3	GTR+F+I+G4
	P16	nad2-codon2	GTR+F+G4
	P17	nad3-codon3	HKY+F+G4
	P18	nad4-codon1; nad5-codon1	GTR+F+I+G4
	P19	nad4-codon2; nad6-codon2	GTR+F+I+G4
	P20	nad4-codon3	GTR+F+I+G4
	P21	nad4l-codon2	GTR+F+G4
	P22	nad4l-codon3; nad6-codon3	GTR+F+I+G4
	P23	nad5-codon2	GTR+F+I+G4
	P24	nad6-codon1	GTR+F+I+G4
13PCGs123_ML	P1	atp6-codon1; atp8-codon1; atp8-codon2; nad1-codon1; nad2-codon1; nad3-codon1; nad4-codon1; nad4l-codon1; nad5-codon1; nad6-codon1	TIM2+F+I+G4
	P2	atp6-codon2; nad1-codon2; nad2-codon2; nad3-codon2; nad4-codon2; nad4l-codon2; nad5-codon2; nad6-codon2	GTR+F+R3
	P3	atp6-codon3; cox1-codon3; nad1-codon3; nad2-codon3	GTR+F+I+I+R3
	P4	atp8-codon3	HKY+F+I+G4
	P5	cox1-codon1	TN+F+I+G4
	P6	cox1-codon2; cox2-codon2; cox3-codon2; cytb-codon2	TVM+F+I+I+R2
	P7	cox2-codon1; cox3-codon1; cytb-codon1	TIM2+F+I+G4
	P8	cox2-codon3; cox3-codon3; cytb-codon3; nad4-codon3; nad4l-codon3; nad5-codon3; nad6-codon3	GTR+F+I+I+R3
	P9	nad3-codon3	HKY+F+G4
13PCGsAA_BI	P1	atp6; nad1; nad3; nad4l	mtMAM+F+I+G4
	P2	atp8; nad2; nad6	mtMAM+F+I+G4
	P3	cox1	mtMAM+F+I+G4
	P4	cox2; cox3; cytb	mtMAM+F+I+G4
	P5	nad4; nad5	mtMAM+F+I+G4
13PCGsAA_ML	P1	atp6; cox2; cox3; cytb; nad1; nad3; nad4l	mtVer+F+R3
	P2	atp8; nad2; nad4; nad5; nad6	mtVer+F+R4
	P3	cox1	mtZOA+R2

## Sheet: Table S5
Table S5 Codon numbers and relative synonymous codon usage (RSCU) of 13 PCGs in three mitogenomes
Sequences used: Koreoleptoxis friniana
Codon	Count	RSCU	Codon	Count	RSCU	Codon	Count	RSCU	Codon	Count	RSCU
UUU(F)	281	1.64	UCU(S)	132	2.67	UAU(Y)	88	1.36	UGU(C)	26	1.27
UUC(F)	62	0.36	UCC(S)	35	0.71	UAC(Y)	41	0.64	UGC(C)	15	0.73
UUA(L)	268	2.62	UCA(S)	61	1.24	UAA(*)	10	1.54	UGA(W)	84	1.54
UUG(L)	45	0.44	UCG(S)	6	0.12	UAG(*)	3	0.46	UGG(W)	25	0.46
CUU(L)	151	1.48	CCU(P)	67	1.82	CAU(H)	53	1.26	CGU(R)	21	1.29
CUC(L)	45	0.44	CCC(P)	25	0.68	CAC(H)	31	0.74	CGC(R)	7	0.43
CUA(L)	87	0.85	CCA(P)	40	1.09	CAA(Q)	52	1.46	CGA(R)	28	1.72
CUG(L)	17	0.17	CCG(P)	15	0.41	CAG(Q)	19	0.54	CGG(R)	9	0.55
AUU(I)	222	1.57	ACU(T)	80	1.82	AAU(N)	86	1.42	AGU(S)	49	0.99
AUC(I)	60	0.43	ACC(T)	23	0.52	AAC(N)	35	0.58	AGC(S)	33	0.67
AUA(M)	143	1.48	ACA(T)	65	1.48	AAA(K)	87	1.69	AGA(S)	62	1.26
AUG(M)	50	0.52	ACG(T)	8	0.18	AAG(K)	16	0.31	AGG(S)	17	0.34
GUU(V)	97	1.89	GCU(A)	110	1.64	GAU(D)	48	1.3	GGU(G)	64	1.05
GUC(V)	28	0.55	GCC(A)	64	0.95	GAC(D)	26	0.7	GGC(G)	39	0.64
GUA(V)	62	1.21	GCA(A)	75	1.12	GAA(E)	62	1.43	GGA(G)	89	1.47
GUG(V)	18	0.35	GCG(A)	20	0.3	GAG(E)	25	0.57	GGG(G)	51	0.84
Sequences used: Hua textrix
Codon	Count	RSCU	Codon	Count	RSCU	Codon	Count	RSCU	Codon	Count	RSCU
UUU(F)	280	1.66	UCU(S)	131	2.79	UAU(Y)	88	1.41	UGU(C)	26	1.18
UUC(F)	57	0.34	UCC(S)	33	0.7	UAC(Y)	37	0.59	UGC(C)	18	0.82
UUA(L)	249	2.38	UCA(S)	55	1.17	UAA(*)	11	1.69	UGA(W)	75	1.38
UUG(L)	50	0.48	UCG(S)	13	0.28	UAG(*)	2	0.31	UGG(W)	34	0.62
CUU(L)	156	1.49	CCU(P)	60	1.58	CAU(H)	53	1.26	CGU(R)	13	0.83
CUC(L)	43	0.41	CCC(P)	30	0.79	CAC(H)	31	0.74	CGC(R)	13	0.83
CUA(L)	103	0.98	CCA(P)	48	1.26	CAA(Q)	46	1.24	CGA(R)	26	1.65
CUG(L)	27	0.26	CCG(P)	14	0.37	CAG(Q)	28	0.76	CGG(R)	11	0.7
AUU(I)	206	1.5	ACU(T)	87	1.91	AAU(N)	81	1.35	AGU(S)	44	0.94
AUC(I)	68	0.5	ACC(T)	21	0.46	AAC(N)	39	0.65	AGC(S)	40	0.85
AUA(M)	137	1.42	ACA(T)	62	1.36	AAA(K)	87	1.69	AGA(S)	50	1.07
AUG(M)	56	0.58	ACG(T)	12	0.26	AAG(K)	16	0.31	AGG(S)	9	0.19
GUU(V)	106	1.9	GCU(A)	111	1.78	GAU(D)	43	1.19	GGU(G)	73	1.12
GUC(V)	24	0.43	GCC(A)	44	0.7	GAC(D)	29	0.81	GGC(G)	36	0.55
GUA(V)	69	1.24	GCA(A)	73	1.17	GAA(E)	55	1.33	GGA(G)	80	1.23
GUG(V)	24	0.43	GCG(A)	22	0.35	GAG(E)	28	0.67	GGG(G)	71	1.09
Sequences used: Hua yangi
Codon	Count	RSCU	Codon	Count	RSCU	Codon	Count	RSCU	Codon	Count	RSCU
UUU(F)	281	1.64	UCU(S)	109	2.34	UAU(Y)	86	1.37	UGU(C)	23	1.05
UUC(F)	62	0.36	UCC(S)	44	0.95	UAC(Y)	40	0.63	UGC(C)	21	0.95
UUA(L)	248	2.4	UCA(S)	62	1.33	UAA(*)	11	1.69	UGA(W)	83	1.52
UUG(L)	49	0.47	UCG(S)	11	0.24	UAG(*)	2	0.31	UGG(W)	26	0.48
CUU(L)	159	1.54	CCU(P)	56	1.48	CAU(H)	51	1.23	CGU(R)	12	0.75
CUC(L)	51	0.49	CCC(P)	33	0.87	CAC(H)	32	0.77	CGC(R)	14	0.88
CUA(L)	87	0.84	CCA(P)	34	0.9	CAA(Q)	50	1.32	CGA(R)	27	1.69
CUG(L)	26	0.25	CCG(P)	28	0.74	CAG(Q)	26	0.68	CGG(R)	11	0.69
AUU(I)	210	1.54	ACU(T)	87	1.93	AAU(N)	78	1.31	AGU(S)	46	0.99
AUC(I)	62	0.46	ACC(T)	19	0.42	AAC(N)	41	0.69	AGC(S)	36	0.77
AUA(M)	142	1.49	ACA(T)	69	1.53	AAA(K)	89	1.71	AGA(S)	44	0.95
AUG(M)	49	0.51	ACG(T)	5	0.11	AAG(K)	15	0.29	AGG(S)	20	0.43
GUU(V)	102	1.85	GCU(A)	115	1.74	GAU(D)	49	1.32	GGU(G)	48	0.75
GUC(V)	27	0.49	GCC(A)	46	0.7	GAC(D)	25	0.68	GGC(G)	61	0.96
GUA(V)	66	1.2	GCA(A)	78	1.18	GAA(E)	59	1.4	GGA(G)	82	1.29
GUG(V)	25	0.45	GCG(A)	25	0.38	GAG(E)	25	0.6	GGG(G)	64	1
